# Supplementary material for: Structure-Based Design of Selective Fat Mass and Obesity Associated Protein (FTO) Inhibitors
Source: J Med Chem. 2021 Nov 11;64(22):16609–25. doi: 10.1021/acs.jmedchem.1c01204 (PMC8631710; doi:10.1021/acs.jmedchem.1c01204)
Supplement: Supplementary file 2 — jm1c01204_si_002.csv [file jm1c01204_si_002.csv]

Compound	Smiles	IC50 with FTO (5-mer m6A RNA LCMS)	IC50 with FTO (15-mer m6A RNA Rapidfire SPE-MS)
13a	OC1=CC=C(C2=CC=CC=C2)N=C1C(NCC(O)=O)=O	35.2±3.0 𝜇M
13b	OC1=CC=C(C2=C(C3=CC=CC=C3)C=CC=C2)N=C1C(NCC(O)=O)=O	11.1±0.8 𝜇M
13c	OC1=CC=C(C2=C(C=CC=C3)C3=CC=C2)N=C1C(NCC(O)=O)=O	2.3±0.5 𝜇M
13d	OC1=CC=C(C2=C(C=CC=N3)C3=CC=C2)N=C1C(NCC(O)=O)=O	23.2±1.1 𝜇M
14a	OC1=CC=C(NC2=CC=C([N+]([O-])=O)C=C2)N=C1C(NCC(O)=O)=O	1.5±0.5 𝜇M	0.08±0.005 𝜇M
14b	OC1=CC=C(NC2=CC=C([N+]([O-])=O)C=N2)N=C1C(NCC(O)=O)=O	12.2±0.8 𝜇M	0.33±0.05 𝜇M
14c	OC1=CC=C(NC2=CC=C(N)C=C2)N=C1C(NCC(O)=O)=O	60.2±2.7 𝜇M	5.1±0.6 𝜇M
14d	OC1=CC=C(NC2=CC=C(N)C=N2)N=C1C(NCC(O)=O)=O	6.9±0.6 𝜇M	0.8±0.7 𝜇M
14e	OC1=CC=C(NC2=CC=C(C=CC=C3)C3=C2)N=C1C(NCC(O)=O)=O		26.0±1.7 𝜇M
14f	OC1=CC=C(NC2=CC=C(C(O)=O)C=C2)N=C1C(NCC(O)=O)=O		15.2±1.2 𝜇M
14g	OC1=CC=C(NC2=CC=C(C(OC)=O)C=C2)N=C1C(NCC(O)=O)=O	5.8±0.4 𝜇M	0.9±0.7 𝜇M
14h	OC1=CC=C(NC2=CC=C(C(NC)=O)C=C2)N=C1C(NCC(O)=O)=O	6.2±0.4 𝜇M	0.43±0.09 𝜇M
14i	OC1=CC=C(NC2=CC=C(C(N(C)C)=O)C=C2)N=C1C(NCC(O)=O)=O	54.5±1.9 𝜇M	1.4±0.7 𝜇M
